# Supplementary material for: Anticipatory parental effects in a subtropical lizard in response to experimental warming
Source: Front Zool. 2018 Dec 5;15:51. doi: 10.1186/s12983-018-0296-3 (PMC6282349; doi:10.1186/s12983-018-0296-3)
Supplement: Supplementary file 2 — Data used in this study. (XLSX 90 kb) [file 12983_2018_296_MOESM2_ESM.xlsx]

## Sheet: Field T
Month	T-monthly-Zhoushan (℃)	T-monthly-Hanghzou(℃)		Julian day	T-daily-Zhoushan(℃)	T-daily-Hangzhou(℃)		Temperatures are expressed as monthly average temperatures and daily average temperatures of the sites where lizard collected (Zhoushan), and enclosures located (Hangzhou).
1	4.68	4.51		1	5.3	5.2
2	6.73	6.49		2	5.2	5.1
3	10.46	10.28		3	5.1	5
4	16.35	16.23		4	5.1	4.9
5	21.35	21.44		5	5	4.9
6	24.65	24.71		6	5	4.8
7	28.66	28.8		7	4.9	4.7
8	27.73	28.04		8	4.8	4.6
9	23.55	23.82		9	4.8	4.6
10	18.32	18.6		10	4.7	4.5
11	12.54	12.52		11	4.7	4.5
12	6.72	6.81		12	4.6	4.4
				13	4.6	4.4
				14	4.5	4.3
				15	4.5	4.3
				16	4.5	4.3
				17	4.4	4.2
				18	4.4	4.2
				19	4.4	4.2
				20	4.4	4.2
				21	4.4	4.2
				22	4.4	4.2
				23	4.4	4.2
				24	4.4	4.3
				25	4.5	4.3
				26	4.5	4.4
				27	4.6	4.4
				28	4.6	4.5
				29	4.7	4.6
				30	4.8	4.6
				31	4.9	4.7
				32	5	4.8
				33	5.1	4.9
				34	5.2	5
				35	5.3	5.1
				36	5.4	5.2
				37	5.5	5.4
				38	5.7	5.5
				39	5.8	5.6
				40	6	5.7
				41	6.1	5.9
				42	6.2	6
				43	6.4	6.1
				44	6.5	6.3
				45	6.7	6.4
				46	6.8	6.6
				47	7	6.7
				48	7.1	6.8
				49	7.2	7
				50	7.4	7.1
				51	7.5	7.2
				52	7.6	7.4
				53	7.8	7.5
				54	7.9	7.6
				55	8	7.7
				56	8.1	7.8
				57	8.3	8
				58	8.4	8.1
				59	8.5	8.2
				60	8.6	8.3
				61	8.7	8.4
				62	8.8	8.5
				63	8.9	8.6
				64	9	8.8
				65	9.1	8.9
				66	9.2	9
				67	9.3	9.1
				68	9.4	9.2
				69	9.5	9.3
				70	9.7	9.5
				71	9.8	9.6
				72	9.9	9.7
				73	10	9.8
				74	10.2	10
				75	10.3	10.1
				76	10.4	10.3
				77	10.6	10.4
				78	10.7	10.6
				79	10.9	10.7
				80	11	10.9
				81	11.2	11.1
				82	11.4	11.2
				83	11.6	11.4
				84	11.7	11.6
				85	11.9	11.8
				86	12.1	12
				87	12.3	12.2
				88	12.5	12.4
				89	12.7	12.6
				90	13	12.8
				91	13.2	13
				92	13.4	13.2
				93	13.6	13.4
				94	13.8	13.7
				95	14.1	13.9
				96	14.3	14.1
				97	14.5	14.3
				98	14.7	14.6
				99	15	14.8
				100	15.2	15
				101	15.4	15.3
				102	15.6	15.5
				103	15.9	15.7
				104	16.1	15.9
				105	16.3	16.2
				106	16.5	16.4
				107	16.7	16.6
				108	17	16.8
				109	17.2	17.1
				110	17.4	17.3
				111	17.6	17.5
				112	17.8	17.7
				113	18	17.9
				114	18.2	18.1
				115	18.4	18.3
				116	18.6	18.5
				117	18.8	18.7
				118	18.9	18.9
				119	19.1	19.1
				120	19.3	19.3
				121	19.5	19.4
				122	19.6	19.6
				123	19.8	19.8
				124	20	20
				125	20.1	20.1
				126	20.3	20.3
				127	20.4	20.4
				128	20.5	20.6
				129	20.7	20.7
				130	20.8	20.9
				131	20.9	21
				132	21.1	21.1
				133	21.2	21.2
				134	21.3	21.4
				135	21.4	21.5
				136	21.5	21.6
				137	21.6	21.7
				138	21.7	21.8
				139	21.8	21.9
				140	21.9	22
				141	21.9	22.1
				142	22	22.2
				143	22.1	22.3
				144	22.2	22.3
				145	22.3	22.4
				146	22.3	22.5
				147	22.4	22.6
				148	22.5	22.7
				149	22.6	22.8
				150	22.6	22.8
				151	22.7	22.9
				152	22.8	23
				153	22.9	23.1
				154	23	23.2
				155	23	23.3
				156	23.1	23.4
				157	23.2	23.5
				158	23.3	23.5
				159	23.5	23.6
				160	23.6	23.8
				161	23.7	23.9
				162	23.8	24
				163	24	24.1
				164	24.1	24.2
				165	24.2	24.3
				166	24.4	24.5
				167	24.6	24.6
				168	24.7	24.8
				169	24.9	24.9
				170	25.1	25.1
				171	25.2	25.2
				172	25.4	25.4
				173	25.6	25.5
				174	25.8	25.7
				175	26	25.9
				176	26.1	26
				177	26.3	26.2
				178	26.5	26.4
				179	26.7	26.6
				180	26.9	26.7
				181	27	26.9
				182	27.2	27.1
				183	27.4	27.2
				184	27.6	27.4
				185	27.7	27.6
				186	27.9	27.7
				187	28	27.9
				188	28.1	28.1
				189	28.3	28.2
				190	28.4	28.3
				191	28.5	28.5
				192	28.6	28.6
				193	28.7	28.7
				194	28.8	28.8
				195	28.9	29
				196	28.9	29
				197	29	29.1
				198	29	29.2
				199	29.1	29.3
				200	29.1	29.4
				201	29.1	29.4
				202	29.2	29.5
				203	29.2	29.5
				204	29.2	29.5
				205	29.2	29.5
				206	29.1	29.5
				207	29.1	29.5
				208	29.1	29.5
				209	29.1	29.5
				210	29	29.5
				211	29	29.5
				212	29	29.4
				213	28.9	29.4
				214	28.9	29.3
				215	28.8	29.3
				216	28.7	29.2
				217	28.7	29.2
				218	28.6	29.1
				219	28.6	29
				220	28.5	28.9
				221	28.4	28.8
				222	28.3	28.7
				223	28.3	28.7
				224	28.2	28.6
				225	28.1	28.5
				226	28	28.4
				227	27.9	28.2
				228	27.8	28.1
				229	27.8	28
				230	27.7	27.9
				231	27.6	27.8
				232	27.5	27.7
				233	27.4	27.6
				234	27.2	27.5
				235	27.1	27.3
				236	27	27.2
				237	26.9	27.1
				238	26.8	27
				239	26.7	26.8
				240	26.5	26.7
				241	26.4	26.6
				242	26.3	26.4
				243	26.1	26.3
				244	26	26.2
				245	25.8	26
				246	25.7	25.9
				247	25.5	25.7
				248	25.4	25.6
				249	25.2	25.4
				250	25	25.3
				251	24.9	25.1
				252	24.7	25
				253	24.5	24.8
				254	24.4	24.6
				255	24.2	24.5
				256	24	24.3
				257	23.9	24.1
				258	23.7	24
				259	23.5	23.8
				260	23.3	23.6
				261	23.1	23.4
				262	23	23.3
				263	22.8	23.1
				264	22.6	22.9
				265	22.4	22.7
				266	22.2	22.5
				267	22.1	22.4
				268	21.9	22.2
				269	21.7	22
				270	21.5	21.8
				271	21.3	21.6
				272	21.2	21.5
				273	21	21.3
				274	20.8	21.1
				275	20.6	20.9
				276	20.5	20.8
				277	20.3	20.6
				278	20.1	20.4
				279	20	20.2
				280	19.8	20.1
				281	19.6	19.9
				282	19.4	19.7
				283	19.3	19.6
				284	19.1	19.4
				285	19	19.3
				286	18.8	19.1
				287	18.6	18.9
				288	18.5	18.8
				289	18.3	18.6
				290	18.1	18.5
				291	18	18.3
				292	17.8	18.1
				293	17.7	18
				294	17.5	17.8
				295	17.4	17.6
				296	17.2	17.5
				297	17	17.3
				298	16.9	17.1
				299	16.7	17
				300	16.5	16.8
				301	16.4	16.6
				302	16.2	16.4
				303	16	16.2
				304	15.9	16
				305	15.7	15.8
				306	15.5	15.6
				307	15.3	15.4
				308	15.1	15.2
				309	14.9	15
				310	14.7	14.8
				311	14.5	14.6
				312	14.3	14.3
				313	14.1	14.1
				314	13.9	13.9
				315	13.7	13.6
				316	13.5	13.4
				317	13.2	13.2
				318	13	12.9
				319	12.8	12.7
				320	12.5	12.4
				321	12.3	12.2
				322	12	11.9
				323	11.8	11.7
				324	11.5	11.4
				325	11.3	11.2
				326	11	11
				327	10.8	10.7
				328	10.6	10.5
				329	10.3	10.2
				330	10.1	10
				331	9.8	9.8
				332	9.6	9.6
				333	9.4	9.4
				334	9.1	9.1
				335	8.9	8.9
				336	8.7	8.7
				337	8.5	8.6
				338	8.3	8.4
				339	8.1	8.2
				340	7.9	8
				341	7.7	7.9
				342	7.6	7.7
				343	7.4	7.6
				344	7.3	7.4
				345	7.1	7.3
				346	7	7.1
				347	6.8	7
				348	6.7	6.9
				349	6.6	6.8
				350	6.5	6.7
				351	6.4	6.5
				352	6.3	6.4
				353	6.2	6.3
				354	6.1	6.2
				355	6	6.1
				356	5.9	6
				357	5.9	6
				358	5.8	5.9
				359	5.7	5.8
				360	5.7	5.7
				361	5.6	5.6
				362	5.5	5.5
				363	5.5	5.4
				364	5.4	5.3
				365	5.3	5.3

## Sheet: Parental T
Month	Warming (℃)	present (℃)	Time		Month	Warming (℃)	present (℃)	Time		Month	Warming (℃)	present (℃)	Time		Month	Warming (℃)	present (℃)	Time		month	Time	Warming (℃)	present (℃)		Thermal environments in enclosures for parents from April to August.
April	19.7222	18.5833	0		May	22.0992	20.8429	0		Jun	24.8464	23.3179	0		July	28.7727	27.7125	0		Aug	0	30.2784	28.3216
April	19.75	18.5417	0.5		May	21.9841	20.7714	0.5		Jun	24.7964	23.2607	0.5		July	28.733	27.6795	0.5		Aug	0.5	30.1989	28.2739
April	19.6944	18.4583	1		May	21.9008	20.7405	1		Jun	24.7321	23.1821	1		July	28.6989	27.6102	1		Aug	1	30.0966	28.217
April	19.6944	18.4722	1.5		May	21.7897	20.6595	1.5		Jun	24.6357	23.1036	1.5		July	28.625	27.5511	1.5		Aug	1.5	30.0909	28.1864
April	19.6667	18.4722	2		May	21.7063	20.6107	2		Jun	24.5607	23.0536	2		July	28.5852	27.5034	2		Aug	2	29.983	28.0909
April	19.6111	18.3333	2.5		May	21.6111	20.5607	2.5		Jun	24.5071	22.9786	2.5		July	28.5057	27.4727	2.5		Aug	2.5	30.0057	28.0261
April	19.75	18.2778	3		May	21.4484	20.5286	3		Jun	24.425	22.9357	3		July	28.4602	27.4341	3		Aug	3	29.9148	27.9545
April	20.8333	18.2361	3.5		May	21.3532	20.4512	3.5		Jun	24.3821	22.9	3.5		July	28.3977	27.375	3.5		Aug	3.5	29.8523	27.8989
April	20.8333	18.1806	4		May	21.2619	20.4024	4		Jun	24.325	22.8464	4		July	28.3239	27.3011	4		Aug	4	29.7898	27.8557
April	20.8056	18.125	4.5		May	21.1944	20.3726	4.5		Jun	24.2607	22.7964	4.5		July	28.2898	27.2682	4.5		Aug	4.5	29.767	27.8159
April	20.6667	18.0972	5		May	21.0833	20.6083	5		Jun	24.2464	22.725	5		July	28.2614	27.2352	5		Aug	5	29.5739	27.7102
April	20.6667	18.0833	5.5		May	21.0516	20.4405	5.5		Jun	24.2643	22.75	5.5		July	28.2727	27.2023	5.5		Aug	5.5	29.5511	27.6148
April	21.5	18.2917	6		May	21.0992	20.4857	6		Jun	24.4036	22.8214	6		July	28.3466	27.2807	6		Aug	6	29.5966	27.6466
April	22.4722	20.5694	6.5		May	21.246	20.6238	6.5		Jun	24.5857	22.9571	6.5		July	28.5114	27.3943	6.5		Aug	6.5	29.7898	27.7568
April	23.0556	21.0972	7		May	21.4603	20.819	7		Jun	24.8036	23.1679	7		July	28.6875	27.5875	7		Aug	7	29.8693	27.9307
April	23.4444	21.5139	7.5		May	21.4444	21.1024	7.5		Jun	24.5179	23.4214	7.5		July	28.5057	27.8	7.5		Aug	7.5	29.1534	28.1523
April	23.75	21.9583	8		May	21.8056	21.5762	8		Jun	24.8464	23.7143	8		July	28.9091	28.1477	8		Aug	8	29.5568	28.4886
April	24.2778	22.2917	8.5		May	22.4921	21.9905	8.5		Jun	25.4679	24.225	8.5		July	29.4375	28.6239	8.5		Aug	8.5	30.2216	28.9966
April	24.8056	22.6806	9		May	23.1468	22.5702	9		Jun	25.775	24.4393	9		July	29.983	29.0818	9		Aug	9	31.0284	29.4932
April	26.4444	23.0556	9.5		May	24.0159	23.2429	9.5		Jun	26.425	25.0643	9.5		July	30.5625	29.5398	9.5		Aug	9.5	32.0909	30.2466
April	26.9167	23.6111	10		May	24.8651	23.725	10		Jun	26.95	25.7964	10		July	31.4659	30.008	10		Aug	10	33.1307	30.6818
April	26.9444	24.2222	10.5		May	25.6746	24.475	10.5		Jun	27.6536	26.5643	10.5		July	32.108	30.6602	10.5		Aug	10.5	34.5227	31.6773
April	27.1111	24.3611	11		May	26.496	24.7726	11		Jun	28.3357	27.0321	11		July	32.8125	31.0966	11		Aug	11	35.3977	31.5614
April	27.6389	24.5417	11.5		May	27.2421	24.4988	11.5		Jun	29.2643	27.1536	11.5		July	33.7045	31.333	11.5		Aug	11.5	37.0398	31.8807
April	28.0556	24.8194	12		May	27.4444	24.2405	12		Jun	29.9071	27.2036	12		July	34.358	31.333	12		Aug	12	36.9489	31.8045
April	26.7222	24.5556	12.5		May	28.0476	24.0905	12.5		Jun	29.7036	27.075	12.5		July	34.3977	31.1773	12.5		Aug	12.5	37.0227	31.6341
April	26.5556	24.1667	13		May	28.5437	24.0679	13		Jun	30.1929	27.1036	13		July	34.2443	31.0886	13		Aug	13	37.7898	31.6966
April	26.5	23.9167	13.5		May	28.9405	24.031	13.5		Jun	29.9536	27.0321	13.5		July	34.1193	31.0148	13.5		Aug	13.5	37.2557	31.5534
April	26.5	23.5972	14		May	28.9206	24.0024	14		Jun	29.4643	26.9071	14		July	33.8125	30.8966	14		Aug	14	36.2045	31.3
April	26.5	23.25	14.5		May	27.7937	23.6976	14.5		Jun	29.3643	26.95	14.5		July	33.7159	31.0523	14.5		Aug	14.5	35.0284	31.0966
April	26.1944	23.0556	15		May	26.9683	23.5833	15		Jun	28.4107	26.4964	15		July	33.1023	30.883	15		Aug	15	33.5341	30.6898
April	25.8889	23.0139	15.5		May	26.1389	23.294	15.5		Jun	27.6857	26.1643	15.5		July	32.6477	30.7216	15.5		Aug	15.5	32.6705	30.3875
April	25.8333	23	16		May	25.627	23.2095	16		Jun	27.35	25.975	16		July	32.017	30.4057	16		Aug	16	32.1023	30.2114
April	25.5833	22.7917	16.5		May	25.0357	22.8381	16.5		Jun	26.8286	25.6536	16.5		July	31.358	30.008	16.5		Aug	16.5	31.5	29.9716
April	25.7778	22.625	17		May	24.5635	22.5762	17		Jun	26.475	25.3786	17		July	30.7614	29.5841	17		Aug	17	31.2898	29.8193
April	25.6667	22.4861	17.5		May	24.504	22.4738	17.5		Jun	26.7929	25.1571	17.5		July	30.9148	29.4102	17.5		Aug	17.5	32.1193	29.5648
April	22.5556	20.3333	18		May	23.9524	22.1298	18		Jun	26.2286	24.6179	18		July	30.6591	29.1648	18		Aug	18	31.9702	29.469
April	21.1667	19.75	18.5		May	23.619	21.9202	18.5		Jun	25.9571	24.3643	18.5		July	30.2898	28.9568	18.5		Aug	18.5	31.6607	29.3345
April	20.7222	19.5278	19		May	23.2976	21.8048	19		Jun	25.6786	24.1607	19		July	29.9261	28.6932	19		Aug	19	31.0952	29.0202
April	20.5833	19.3194	19.5		May	23.0992	21.6524	19.5		Jun	25.5679	24.0357	19.5		July	29.6591	28.5284	19.5		Aug	19.5	30.869	28.8512
April	20.4444	19.2639	20		May	22.8889	21.5024	20		Jun	25.4357	23.925	20		July	29.5114	28.3886	20		Aug	20	30.8095	28.7821
April	20.3333	19.1111	20.5		May	22.7778	21.4702	20.5		Jun	25.3429	23.8214	20.5		July	29.3864	28.2545	20.5		Aug	20.5	30.7381	28.7345
April	20.4167	19	21		May	22.6865	21.394	21		Jun	25.2571	23.7143	21		July	29.2784	28.1909	21		Aug	21	30.744	28.6548
April	20.1944	18.9306	21.5		May	22.6032	21.2821	21.5		Jun	25.1607	23.6393	21.5		July	29.1364	28.0591	21.5		Aug	21.5	30.6786	28.5976
April	20.0833	18.7361	22		May	22.496	21.1643	22		Jun	25.1071	23.5571	22		July	29.0227	27.9886	22		Aug	22	30.6726	28.544
April	20	18.7222	22.5		May	22.4087	21.1	22.5		Jun	25.0143	23.4964	22.5		July	28.9545	27.8943	22.5		Aug	22.5	30.5119	28.4929
April	20.1111	18.6667	23		May	22.2698	21.031	23		Jun	24.9464	23.4107	23		July	28.8409	27.8148	23		Aug	23	30.5	28.4393
April	20.0278	18.6389	23.5		May	22.1706	20.931	23.5		Jun	24.8964	23.3643	23.5		July	28.8125	27.7409	23.5		Aug	23.5	30.4464	28.3417

## Sheet: Hatchling T
Month	Time	Warming (℃)	present (℃)		Month	Time	Warming (℃)	present (℃)		Month	Time	Warming (℃)	present (℃)		Month	Time	Warming (℃)	present (℃)		Month	Time	Warming (℃)	present (℃)		Thermal environments in enclosures for hatchlings from July to November.
July	0	27.0379	26.4659		August	0	26.8413	26.7341		September	0	22.4841	21.9286		October	0	17.9722	17.0357		November	0	16.4028	15.1528
July	0.5	27.0038	26.3924		August	0.5	26.8492	26.6698		September	0.5	22.504	21.8254		October	0.5	17.5635	16.9127		November	0.5	17.0556	15.1667
July	1	26.9205	26.3379		August	1	26.7976	26.646		September	1	22.4008	21.7421		October	1	17.4484	16.8175		November	1	16.9861	15.0556
July	1.5	26.8485	26.247		August	1.5	26.7302	26.5952		September	1.5	22.3532	21.6865		October	1.5	17.3413	16.7103		November	1.5	16.8194	14.9028
July	2	26.7803	26.1977		August	2	26.6667	26.504		September	2	22.2262	21.5913		October	2	17.2381	16.6389		November	2	16.8472	14.875
July	2.5	26.678	26.1303		August	2.5	26.6548	26.4944		September	2.5	22.0873	21.5		October	2.5	17.1071	16.5317		November	2.5	16.8194	14.8333
July	3	26.6364	26.0765		August	3	26.5159	26.4119		September	3	22.0873	21.4167		October	3	17.0357	16.4603		November	3	16.4444	14.7778
July	3.5	26.5795	25.9917		August	3.5	26.381	26.3183		September	3.5	21.9008	21.3095		October	3.5	17.4127	16.3968		November	3.5	16.0833	14.9028
July	4	26.5038	25.9326		August	4	26.3492	26.2619		September	4	21.7976	21.1984		October	4	17.4643	16.4048		November	4	16.0972	14.9028
July	4.5	26.4773	25.9159		August	4.5	26.3095	26.2175		September	4.5	21.6984	21.0992		October	4.5	17.5675	16.4524		November	4.5	16.0972	14.9167
July	5	26.4318	25.8758		August	5	26.1944	26.1349		September	5	21.6429	21.0595		October	5	17.5476	16.4484		November	5	16.0556	14.9306
July	5.5	26.4621	25.8917		August	5.5	26.0833	26.0294		September	5.5	21.5675	20.9881		October	5.5	17.4246	16.3611		November	5.5	15.9028	14.8611
July	6	26.5909	26.0462		August	6	26.1389	26.1032		September	6	21.1032	20.9365		October	6	17.25	16.3254		November	6	15.9722	14.8194
July	6.5	26.8295	26.275		August	6.5	26.4246	26.3667		September	6.5	21.246	21.127		October	6.5	17.0198	16.4286		November	6.5	16.5694	14.7917
July	7	27.1515	26.6477		August	7	26.8373	26.6452		September	7	21.6587	21.4444		October	7	17.5079	16.7738		November	7	16.8611	14.9722
July	7.5	27.6212	27.0818		August	7.5	27.2579	26.9984		September	7.5	22.1627	21.8056		October	7.5	18.1865	17.2183		November	7.5	17.1389	15.3194
July	8	28.2462	27.7023		August	8	27.754	27.3881		September	8	22.75	22.3016		October	8	18.8651	17.6944		November	8	18.0139	16
July	8.5	28.8636	28.4311		August	8.5	28.3056	27.9754		September	8.5	23.4405	22.9563		October	8.5	19.5873	18.2302		November	8.5	18.25	15.6111
July	9	29.8068	29.2258		August	9	29.2897	28.5389		September	9	24.2302	23.746		October	9	20.5913	19.0476		November	9	18.5278	16.1944
July	9.5	31.2576	29.8356		August	9.5	30.7262	28.9778		September	9.5	25.5992	24.4365		October	9.5	22.4683	19.8849		November	9.5	19.0417	16.9028
July	10	32.7083	30.4614		August	10	32.0833	29.6127		September	10	27.123	24.6825		October	10	23.4325	20.6468		November	10	20.4167	18.3472
July	10.5	33.9318	30.9652		August	10.5	33.8214	29.9381		September	10.5	28.2857	24.9405		October	10.5	24.8056	21.2063		November	10.5	21.3472	19.3611
July	11	34.6705	31.3311		August	11	35.3095	29.9921		September	11	30.1786	25.0833		October	11	26.123	21.8492		November	11	22.6944	20.1528
July	11.5	35.7159	31.6439		August	11.5	36.2738	30.2087		September	11.5	30.7778	25.2143		October	11.5	26.4167	22.1508		November	11.5	22.5833	20.3472
July	12	36.4394	31.8538		August	12	36.246	30.2937		September	12	31.6389	25.4127		October	12	26.2421	22.2421		November	12	22.9306	20.3889
July	12.5	36.4508	31.7038		August	12.5	36.0754	30.4325		September	12.5	31.9206	25.8016		October	12.5	25.5556	22.2817		November	12.5	23.5833	20.4028
July	13	35.803	31.6636		August	13	36.1429	31.0246		September	13	31.6984	26.619		October	13	25.3452	22.4643		November	13	23.0417	20.3194
July	13.5	34.9091	31.7598		August	13.5	34.5913	30.9452		September	13.5	30.0913	26.7262		October	13.5	24.6786	22.9087		November	13.5	22.875	20.1389
July	14	33.8295	31.5545		August	14	33.1587	30.5873		September	14	29.2103	26.7897		October	14	24.3452	22.5992		November	14	21.9583	19.9444
July	14.5	33.2462	31.6523		August	14.5	32.0159	30.4889		September	14.5	28.1349	26.4365		October	14.5	23.8452	22.2937		November	14.5	21.4028	19.4306
July	15	32.6364	31.2985		August	15	30.7698	29.7381		September	15	27.2341	26.2738		October	15	23.0913	21.5635		November	15	20.625	18.9167
July	15.5	32.0189	31.2038		August	15.5	30.4206	29.781		September	15.5	26.5198	25.8968		October	15.5	22.7579	21.0159		November	15.5	20.0417	18.7639
July	16	31.4432	30.8583		August	16	30.0952	29.6222		September	16	25.9921	25.4087		October	16	22.1667	20.5794		November	16	19.7083	18.3889
July	16.5	30.7689	30.3402		August	16.5	29.6984	29.1619		September	16.5	25.3214	24.7937		October	16.5	21.3929	20.0397		November	16.5	18.9306	17.7639
July	17	30.0758	29.7076		August	17	29.3016	28.8365		September	17	24.6627	24.25		October	17	20.7183	19.5079		November	17	18.4444	17.3056
July	17.5	29.5985	29.1167		August	17.5	28.7937	28.4476		September	17.5	23.9246	23.6429		October	17.5	20.0833	19.0238		November	17.5	18.1111	16.9444
July	18	29.1629	28.5705		August	18	28.5794	28.1714		September	18	23.6984	23.127		October	18	19.7222	18.7143		November	18	17.9028	16.5972
July	18.5	28.8182	28.1447		August	18.5	28.3135	27.9627		September	18.5	23.5595	22.8294		October	18.5	19.2024	18.4643		November	18.5	18.2917	16.3194
July	19	28.3636	27.6394		August	19	27.7659	27.4881		September	19	23.2976	22.5873		October	19	18.9048	18.2659		November	19	18.2222	16.1528
July	19.5	28.0114	27.3538		August	19.5	27.5437	27.2897		September	19.5	23.1071	22.3968		October	19.5	18.7619	18.0873		November	19.5	18.0833	16.125
July	20	27.8447	27.1667		August	20	27.4365	27.1913		September	20	22.9444	22.2698		October	20	18.6349	17.9683		November	20	18.0694	15.9583
July	20.5	27.697	27.003		August	20.5	27.3135	27.0976		September	20.5	22.8651	22.1865		October	20.5	18.5556	17.8889		November	20.5	18.0556	15.9722
July	21	27.5606	26.9053		August	21	27.25	27.054		September	21	22.8968	22.0833		October	21	18.4722	17.754		November	21	17.6667	15.9861
July	21.5	27.375	26.7462		August	21.5	27.1587	26.9413		September	21.5	22.7024	21.9881		October	21.5	18.6548	17.6508		November	21.5	17.125	15.9167
July	22	27.3106	26.675		August	22	27.0913	26.9024		September	22	22.6944	21.9524		October	22	18.5476	17.5159		November	22	16.9722	15.8194
July	22.5	27.2689	26.6182		August	22.5	26.996	26.8476		September	22.5	22.5992	21.8929		October	22.5	18.4603	17.4881		November	22.5	16.9722	15.7917
July	23	27.1742	26.5227		August	23	26.9286	26.769		September	23	22.5079	21.8373		October	23	18.4325	17.4008		November	23	16.9028	15.7222
July	23.5	27.0795	26.4515		August	23.5	26.8135	26.6984		September	23.5	22.4405	21.7619		October	23.5	18.2976	17.3056		November	23.5	16.9306	15.7222

## Sheet: Tb
Treat	Time	Tb(℃)		Treat	Time	Tb(℃)		Body temperatures (Tb) of parent lizards in the enclosures on May 1st.
Present	9	31.5		Warming	9	31.2
Present	9	29.3		Warming	9	31.6
Present	9	27.5		Warming	9	30.5
Present	9	25.5		Warming	9	27.5
Present	9	30.5		Warming	9	31.6
Present	9	29		Warming	9	29.8
Present	9	29.2		Warming	9	33
Present	9	30.9		Warming	9	30.8
Present	9	28.5		Warming	9	27.9
Present	9	26.8		Warming	9	32.2
Present	12	30.9		Warming	12	34.6
Present	12	31.2		Warming	12	32.3
Present	12	30.6		Warming	12	33.58
Present	12	29.7		Warming	12	30.3
Present	12	30.8		Warming	12	31.8
Present	12	27.7		Warming	12	30.2
Present	12	29.5		Warming	12	33.2
Present	12	32.6		Warming	15	33.7
Present	12	31.2		Warming	15	32.7
Present	15	31		Warming	15	39.5
Present	15	30.5		Warming	15	32.9
Present	15	31.9		Warming	15	33.4
Present	15	32.8		Warming	15	32.7
Present	15	30.3		Warming	15	31
Present	15	30.5		Warming	15	32.2
Present	15	30.6		Warming	15	33.3
Present	15	30.1		Warming	15	32.1
Present	15	29.5		Warming	15	34.3
Present	15	29		Warming	15	33.6
Present	15	31.7		Warming	18	30.1
Present	15	30		Warming	18	29
Present	18	27.4		Warming	18	28.8
Present	18	26.7		Warming	18	29.6
Present	18	26.8		Warming	18	28.1
Present	18	26.8		Warming	18	27.8
Present	18	27		Warming	18	28
Present	18	27.4		Warming	18	28.2
Present	18	27.6
Present	18	25.8
Present	18	26
Present	18	26.1
Present	18	26.6

## Sheet: Physiological data
FemaleID	Female Treatment	Female Enclosure	Postpartum SVL (mm)	Postpartum BM (g)	PHA Response (mm)	Egg Mass (g)	Egg ID	Incubation Length (day)	hatching success	OffspringID	Offspring Treatment	OffspringEnclosure	Offspring Sex	Offspring SVL (mm)	Offspring BM (g)	Offspring growth Rate SVL	Offspring growth Rate BM	Sprint speed (cm/s)	Average speed (cm/s)	Survival (day)		The data of female reproduction and PHA, embryonic development, hatchling grwoth, sprint speed, and survival.
1,3	warming	3	63.5	5.145		0.373	1	49	success	2-6-15	present	1	female	24.26	0.363			52.5	45.5357	48
1,3	warming	3	63.5	5.145		0.377	2	47	success	2-5-14	warming	3	female	28.6	0.487	0.025	0.051	75	62.5	154
1,11	warming	3	66.5	4.807	1.16	0.284	3	44	success	2-4-6	warming	3	male	26.51	0.371			79.1667	52.5	70
1,11	warming	3	66.5	4.807		0.259	5	44	success	2-4-7	present	1		25.82	0.367			79.1667	70.8333	13
3	present	1	66.5	5.893		0.308	6	45	success	2-4-12	warming	4	female	27.03	0.409			71.875	51.1364	12
3	present	1	66.5	5.893		0.309	7	45	success	2-4-13	present	2	female	26.04	0.371			45.8333	32.2368	69
1	warming	3	66	5.3	1.26	0.315	8	46	success	2-5-15	present	2	female	27.55	0.428			68.75	35.5263	68
1	warming	3	66	5.3		0.3	9	44	success	2-4-8	warming	3	male	26.86	0.405	0.01	0.04	68.75	57.7778	86
1	warming	3	66	5.3		0.293	10	45	success	2-4-14	present	1	male	26.24	0.38	0.020515	0.059	79.1667	73.6111	155
5	warming	3	70	6.215		0.354	11	45	success	2-4-15	warming	4	male	28.6	0.495	0.024	0.055	68.75	62.5	155
5	warming	3	70	6.215		0.334	12	45	success	2-4-16	present	1		28.93	0.487			75	40	12
5	warming	3	70	6.215		0.336	13	45	success	2-4-17	present	2	male	28.3	0.459			81.25	68.75	69
13	warming	3	66	5.37		0.331	14	46	success	2-5-16	warming	4	male	29.04	0.451	0.0234261	0.056	53.125	45.4545	154
13	warming	3	66	5.37		0.345	15	44	success	2-4-19	warming	3	male	27.91	0.447	0.023	0.052	118.75	92.8571	156
13	warming	3	66	5.37		0.343	16	45	success	2-4-18	present	2	male	28.99	0.437	0.017	0.043	78.125	67.5	118
1,4	warming	4	65	6.033	1.2	0.331	17	45	success	2-4-9	present	1	male	28.3	0.431			87.5	66.25	50
1,4	warming	4	65	6.033		0.327	18	44	success	2-4-10	warming	3	female	27.87	0.436	0.023	0.054	79.1667	62.5	156
1,4	warming	4	65	6.033		0.328	19	46	success	2-5-17	present	2		27.6	0.425			106.25	72.5	27
1,4	warming	4	65	6.033		0.327	20	45	success	2-4-20	warming	4	female	28.94	0.435	0.023	0.054	68.75	61.25	155
19	present	1	70.5	6.472	1.28	0.261	21	44	success	2-4-11	warming	3	male	25.83	0.341			75	66.6667	11
19	present	1	70.5	6.472		0.285	22	45	success	2-5-6	present	2	female	26.26	0.35			59.375	50	69
19	present	1	70.5	6.472		0.299	23	45	success	2-5-7	warming	4	male	26.83	0.373			87.5	66.25	12
18	warming	4	67.5	5.212		0.32	24	44	success	2-5-8	warming	4	male	28.18	0.379	0.011	0.03	65.625	38.4615	155
18	warming	4	67.5	5.212		0.306	25	44	success	2-5-9	present	2	male	28.33	0.385			83.3333	65	69
18	warming	4	67.5	5.212		0.295	26	44	success	2-5-10	present	1		27.78	0.359			65.625	55.6818	12
18	warming	4	67.5	5.212		0.297	27	45	success	2-5-18	warming	3	female	29.08	0.385	0.01	0.042	75	58.3333	84
15	present	1	63.5	4.612	1.26	0.247	28	44	success	2-5-11	warming	3	female	27.27	0.313			62.5	59.2593	18
15	present	1	63.5	4.612		0.247	29	44	success	2-5-12	present	1	female	26.27	0.319			47.5	45.8333	69
15	present	1	63.5	4.612		0.263	30	44	success	2-5-13	warming	4	female	26.35	0.33	0.01	0.035	62.5	53.4091	155
1,7	warming	3	67	4.532		0.256	31	45	success	2-6-8	warming	3	male	24.8	0.32			65.625	52.5	11
6,19	warming	4	68.5	6.246		0.325	34	45	success	2-6-9	present	1		28.27	0.439			83.3333	70.8333	15
6,19	warming	4	68.5	6.246		0.312	35	46	success	2-6-16	warming	4	female	26.83	0.422	0.019	0.068	91.6667	73.6111	152
6,19	warming	4	68.5	6.246		0.259	36	45	success	2-6-10	warming	4	male	27.23	0.41			79.1667	73.6111	15
14	warming	4	65	5.979		0.327	38	45	success	2-6-11	present	2	female	26.84	0.416			62.5	42.3077	67
1,8	warming	4	70	6.183		0.32	39	44	success	2-5-19	warming	4	female	25.86	0.396			62.5	50.9615	13
1,8	warming	4	70	6.183		0.325	40	44	success	2-5-20	present	1	female	26.45	0.39			71.875	60.4167	68
1,8	warming	4	70	6.183		0.323	41	45	success	2-6-12	warming	3	female	25.92	0.401	0.011	0.035	68.75	54.1667	83
1,19	warming	3	66	3.659	1.05	0.253	42	45	success	2-6-17	present	2	female	26.55	0.329			70.8333	62.5	66
1,19	warming	3	66	3.659		0.252	43	45	success	2-6-18	warming	3	female	26.3	0.336			79.1667	58.75	9
1,19	warming	3	66	3.659		0.255	44	45	success	2-6-19	present	1	female	26.13	0.329	0.02	0.047	118.75	79.6875	98
1,9	present	1					45		fail
1,9	present	1					46		fail
1,9	present	1					47		fail
1,17	present	1	63.5	4.15	1.26	0.247	48	45	success	2-6-20	warming	4	female	26.09	0.331			83.3333	69.4444	14
1,17	present	1	63.5	4.15		0.245	49	45	success	2-7-9	present	2	female	25.86	0.337	0.008	0.039	71.875	65	115
1,17	present	1	63.5	4.15		0.224	50	45	success	2-7-10	warming	3	male	24.78	0.306	0.025	0.052	87.5	68.75	152
1,17	present	1	63.5	4.15		0.227	51	46	success	2-7-20	present	1		25.02	0.33			59.375	42.5	15
2	warming	4	72.5	6.201	1.18	0.34	52	46	success	2-8-10	warming	3	male	26.91	0.416			91.6667	79.6875	47
2	warming	4	72.5	6.201		0.332	53	45	success	2-7-11	present	1		27.62	0.43			106.25	75	16
2	warming	4	72.5	6.201		0.348	54	45	success	2-7-12	warming	4	female	29.63	0.47	0.024	0.0572507	83.3333	73.6111	152
2	warming	4	72.5	6.201		0.329	55	45	success	2-7-13	present	2	female	28.84	0.429			91.6667	85.9375	66
12	present	2	70	7.189	1.38	0.297	56	44	success	2-6-13	present	1	male	27.54	0.381			78.125	62.5	49
12	present	2	70	7.189		0.326	57	45	success	2-7-14	warming	3	male	26.65	0.412			83.3333	62.5	66
12	present	2	70	7.189		0.315	58	45	success	2-7-15	present	2	female	27.82	0.42	0.009	0.03	79.1667	42.5	82
12	present	2	70	7.189		0.302	59	45	success	2-7-16	warming	4	male	27.17	0.391	0.026	0.063	112.5	54.1667	152
16	present	2	67.5	5.496		0.281	60	44	success	2-7-17	warming	3	male	26.85	0.386			87.5	70.8333	12
16	present	2	67.5	5.496		0.304	61	45	success	2-8-11	warming	4	male	27.39	0.405	0.028	0.057	83.3333	79.6875	151
16	present	2	67.5	5.496		0.291	62	44	success	2-7-18	present	1		26.64	0.364			87.5	82.8125	16
9	warming	3	66.5	5.352	1.34	0.279	63	45	success	2-8-12	present	2	male	25.87	0.359			91.6667	72.2222	65
9	warming	3	66.5	5.352		0.281	64	45	success	2-8-13	warming	3	male	25.14	0.332			71.875	57.2917	7
9	warming	3	66.5	5.352		0.276	65	45	success	2-8-14	present	1		26.35	0.387			71.875	69.4444	15
9	warming	3	66.5	5.352		0.28	66	47	success	2-9-13	warming	4	male	24.88	0.352			95.8333	82.8125	45
1,5,17	present	1	66	6.503	1.2	0.311	67	43	success	2-6-14	warming	4	male	25.68	0.397			59.375	46.4286	15
1,5,17	present	1	66	6.503		0.307	68	44	success	2-7-19	present	2	female	26.26	0.358	0.023	0.039	79.1667	76.3889	152
4	present	2	66	5.807		0.346	70	45	success	2-8-15	warming	4	male	26.59	0.433			83.3333	68.75	15
4	present	2	66	5.807		0.322	71	45	success	2-8-16	present	2	male	27.55	0.426	0.024	0.047	78.125	75	151
8	present	2	67	4.798		0.256	72	45	success	2-8-18	present	1	female	25.9	0.337	0.022	0.039	83.3333	68.75	96
8	present	2	67	4.798		0.245	73	44	success	2-8-17	warming	3	male	26.06	0.337			83.3333	73.6111	47
1,16	warming	4	69	5.892	1.29	0.227	74	45	success	2-8-19	warming	4	female	24.91	0.293			79.1667	51.0417	14
1,16	warming	4	69	5.892		0.249	75	45	success	2-8-20	present	2	female	24.88	0.316			67.6471	67.5	23
1,16	warming	4	69	5.892		0.244	76	45	success	2-9-11	warming	3	female	25.56	0.302			41.6667	32.5	6
1,16	warming	4	69	5.892		0.24	77	45	success	2-9-12	present	1		24.7	0.317			75	65	12
1,6	present	2	69	7.51		0.321	78	46	success	2-9-17	present	1	male	26.76	0.374			68.75	62.5	8
1,6	present	2	69	7.51		0.275	79	44	success	2-9-14	present	2	female	24.95	0.353	0.008	0.027	79.1667	63.75	78
1,6	present	2	69	7.51		0.319	80	45	success	2-9-15	warming	3	female	28.11	0.419	0.02	0.052	68.75	57.2917	110
17	warming	3	65.5	4.165		0.256	81	46	success	2-9-18	warming	4	male	26.39	0.354			62.5	57.2917	60
17	warming	3	65.5	4.165		0.271	82	46	success	2-9-19	present	2	male	26.48	0.371			78.125	67.5	60
17	warming	3	65.5	4.165		0.255	83	47	success	2-10-13	warming	3	female	25.7	0.35	0.019	0.045	93.75	70	145
20	present	2	63.5	5.892		0.344	84	49	success	3-5-6	present	1	female	25.43	0.387	0.018	0.039	68.75	51.7857	89
20	present	2	63.5	5.892		0.358	85	46	success	2-9-20	warming	3	male	26.91	0.445			93.75	66.25	42
1,12	warming	4	63.5	5.159		0.29	86	45	success	2-10-11	present	1	male	27.1	0.381					0
11	present	1	68	6.131		0.298	87		fail
11	present	1	68	6.131		0.293	88	45	success	2-10-12	warming	4	female	27.41	0.376			106.25	85.9375	10
1-15	warming	3	63.5	4.644	1.2	0.256	89	44	success	2-9-16	present	1	female	26.19	0.356	0.029	0.066	83.3333	70.8333	147
1-15	warming	3	63.5	4.644		0.266	90	46	success	2-10-14	warming	4	male	23.39	0.292	0.024	0.06	75	53.8462	145
1-15	warming	3	63.5	4.644		0.261	91		fail
7,17	present	1	65.5	4.707		0.255	92	45	success	2-10-15	present	2		25.42	0.333			87.5	75	18
7,17	present	1	65.5	4.707		0.251	93	47	success	3-5-7	warming	4	male	24.37	0.29	0.022	0.055	68.75	55.2083	143
7,17	present	1	65.5	4.707		0.264	94	46	success	2-10-16	present	1	female	26.38	0.348	0.024	0.038	79.1667	62.5	107
10	warming	4	67	6.02		0.416	96	46	success	3-5-8	present	2	male	29.75	0.565			112.5	79.1667	22
10	warming	4	67	6.02		0.358	97	46	success	3-5-9	warming	3	female	28.46	0.47	0.023	0.05	125	92.8571	143
10	warming	4	67	6.02		0.339	98	46	success	3-5-10	present	1	female	29.04	0.434			78.125	68.75	57
1,10	present	2	67	6.356		0.358	99	45	success	3-5-13	warming	4	male	27.16	0.442	0.03	0.099	100	81.25	139
1,10	present	2	67	6.356		0.343	100	44	success	3-5-12	present	1	female	28.39	0.423	0.012	0.035	65.625	65	86
2,14	present	1	68	6.709	1.16	0.279	104	46	success	3-5-14	present	2	female	25.62	0.391			65.625	50	51
2,14	present	1	68	6.709		0.284	105	47	success	3-5-15	warming	3	male	25.95	0.354	0.031	0.061	70.8333	47.3214	136
5	warming	3	69	7.797		0.431	106	47	success	3-5-18	warming	4	male	26.72	0.449	0.022	0.051	93.75	70.8333	134
5	warming	3	69	7.797		0.4	107	47	success	3-5-19	present	2	female	26.66	0.432			59.375	53.75	30
5	warming	3	69	7.797		0.381	108	45	success	3-5-16	present	1	male	26.86	0.444			79.1667	63.6364	50
3	present	1	65	6.273		0.33	109	45	success	3-5-17	warming	4	male	26.39	0.402	0.021	0.042	62.5	53.125	135
3	present	1	65	6.273		0.313	110	49	success	3-7-11	present	2	female	24.72	0.342	0.028	0.05	29.6875	25	131
1,20	warming	4	68	6.093	1.07	0.337	111	45	success	3-5-20	present	2	female	26.82	0.364			65.625	62.5	9
1,4	warming	4	65.5	6.782		0.314	113	46	success	3-6-11	present	2	male	25.31	0.395	0.025	0.051	68.75	49.1071	133
1,4	warming	4	65.5	6.782		0.325	114	46	success	3-6-12	warming	3	male	26.65	0.389	0.022	0.051	81.25	68.75	133
1,4	warming	4	65.5	6.782		0.327	115	46	success	3-6-13	present	1	male	26.29	0.418			75	63.6364	29
1,4	warming	4	65.5	6.782		0.321	116	45	success	3-6-8	warming	3	female	27.98	0.388	0.024	0.056	62.5	53.125	134
4	present	2	67	6.945		0.38	117	45	success	3-6-9	present	1	female	28.22	0.468	0.037	0.052	71.875	59.0909	134
4	present	2	67	6.945		0.382	118	45	success	3-6-10	warming	4	male	28.5	0.485	0.027	0.051	79.1667	66.25	134
1,8	warming	4	70	6.962		0.405	119	45	success	3-6-14	warming	4	female	26.93	0.468	0.039	0.06	83.3333	70.8333	133
1,8	warming	4	70	6.962		0.405	120	45	success	3-6-15	present	2	female	27.46	0.436	0.01	0.037	71.875	56.8182	96
12	present	2	71.5	8.089		0.355	121	46	success	3-6-17	present	1	female	27.19	0.425	0.034	0.064	68.75	47.3214	132
12	present	2	71.5	8.089		0.377	122	46	success	3-6-18	warming	4	male	26.65	0.396	0.032	0.064	40.4762	27.1739	132
12	present	2	71.5	8.089		0.365	123	46	success	3-6-19	present	2	male	26.46	0.409			68.75	41.1765	46
1,18	present	2	66.5	5.968		0.271	124	46	success	3-6-20	warming	3	male	26.56	0.352			83.3333	68.75	28
1,18	present	2	66.5	5.968		0.279	125	46	success	3-7-9	present	1	male	25.46	0.336	0.011	0.044	70.8333	65	78
1,18	present	2	66.5	5.968		0.271	126	45	success	3-6-16	warming	3	male	26.07	0.348			71.875	61.3636	29
1,18	present	2	66.5	5.968		0.266	127	46	success	3-7-10	present	2	male	25.6	0.321			75	65	28
1,5,17	present	1	67	6.424		0.384	130	45	success	3-7-12	warming	3	female	27.8	0.48			71.875	56.25	45
1,5,17	present	1	67	6.424		0.375	131	46	success	3-7-13	present	1	male	26.74	0.466	0.04	0.09	79.1667	60.2273	93
1,17	present	1	65	6.053		0.299	132	47	success	3-7-20	warming	3	female	26.57	0.35	0.06	0.071	79.1667	63.75	128
1,17	present	1	65	6.053		0.297	133	47	success	3-8-10	present	1	female	27.12	0.357	0.038	0.072	75	49.0385	128
1,17	present	1	65	6.053		0.315	134	46	success	3-7-14	warming	4	male	27.45	0.4	0.024	0.052	68.75	54.1667	129
1,6	present	2	69	9.22		0.361	135	47	success	3-8-11	warming	4	female	26.92	0.428			79.1667	62.5	42
1,6	present	2	69	9.22		0.374	136	47	success	3-8-12	present	2	female	28.84	0.489	0.007	0.051	71.875	65	128
1,6	present	2	69	9.22		0.368	137	48	success	3-9-11	present	1	male	27.07	0.446	0.036	0.063	62.5	50	127
2	warming	4	73.5	7.17		0.357	138	47	success	3-8-13	present	1	female	27	0.391	0.034	0.065	75	46.4286	128
2	warming	4	73.5	7.17		0.34	139	46	success	3-7-15	present	2	female	28.9	0.449	0.026	0.044	83.3333	72.2222	129
2	warming	4	73.5	7.17		0.357	140	46	success	3-7-16	warming	3	female	27.74	0.459	0.029	0.054	65.625	52.8846	129
1,16	warming	4	72	7.973		0.344	142	46	success	3-7-17	present	1	female	28.53	0.433	0.031	0.054	87.5	79.1667	129
1,16	warming	4	72	7.973		0.339	143	47	success	3-8-14	warming	3	male	27.62	0.419			75	66.25	58
13	warming	3	66	6.783		0.346	144	47	success	3-8-15	present	2	male	26.62	0.37			52.5	32.9545	42
13	warming	3	66	6.783		0.345	145	46	success	3-7-18	warming	4	male	27.78	0.438	0.033	0.055	79.1667	77.7778	129
16	present	2	71	7.048		0.384	146	46	success	3-8-16	warming	4	female	27.69	0.452	0.03	0.057	71.875	52.8846	128
10	warming	4	68	5.868		0.362	148	46	success	3-8-17	warming	3	female	28.56	0.429	0.03	0.059	91.6667	91.0714	128
10	warming	4	68	5.868		0.371	149	45	success	3-7-19	present	2	female	27.77	0.437	0.014	0.06	83.3333	69.4444	59
10	warming	4	68	5.868		0.355	150	46	success	3-8-19	present	1	female	27.01	0.431	0.034	0.066	83.3333	64.7727	128
11	present	1	69	7.534		0.377	151	46	success	3-9-12	present	2	male	26.59	0.388			65.625	36.1111	41
11	present	1	69	7.534		0.367	152	46	success	3-9-13	warming	3	female	27.11	0.416	0.021	0.046	68.75	56.25	127
11	present	1	69	7.534		0.374	153	45	success	3-8-20	warming	4	male	27.56	0.451	0.046	0.053	65.625	48.9583	128
19	present	1	73	8.873		0.347	154		fail
19	present	1	73	8.873		0.34	155	46	success	3-9-14	warming	4	male	26.94	0.395	0.027	0.048	71.875	32.7381	127
19	present	1	73	8.873		0.33	156	47	success	3-9-17	present	1	male	24.48	0.303			52.5	31.25	22
9	warming	3	68.5	7.051		0.302	157	47	success	3-9-18	warming	4	female	26.02	0.397	0.023	0.044	83.3333	77.7778	126
9	warming	3	68.5	7.051		0.323	158	46	success	3-9-15	present	2	female	27.36	0.414			65.625	47.191	23
9	warming	3	68.5	7.051		0.311	159	46	success	3-9-16	warming	3	male	26.6	0.389			75	63.8889	23
14	warming	4	65	5.834	1.15	0.324	160	46	success	3-9-19	present	2	female	24.9	0.355			62.5	39.4231	4
6,19	warming	4					163		fail
6,19	warming	4					164		fail
6,19	warming	4					165		fail
7,17	present	1	66.5	5.346		0.341	166	46	success	3-9-20	warming	3	male	27.47	0.458			87.5	68.0556	18
7,17	present	1	66.5	5.346		0.328	167	46	success	3-10-11	present	1	female	27.09	0.415	0.01	0.033	87.5	57.9545	68
8	present	2	67	6.907		0.35	168	47	success	3-10-12	warming	4	male	28.17	0.439	0.018	0.033	83.3333	68.75	121
8	present	2	67	6.907		0.36	169	47	success	3-10-13	present	2	female	27.67	0.443			65.625	31.5789	51
1,15	warming	3	65	6.08		0.318	171		fail
1,15	warming	3	65	6.08		0.304	172	47	success	3-10-16	warming	4	male	25.99	0.342			62.5	60.2273	16
1,15	warming	3	65	6.08		0.298	173		fail
5	warming	3					174		fail
5	warming	3					175		fail
5	warming	3					176		fail
5	warming	3					177		fail
1,13,16	present	1	69.5	8.275	1.3	0.327	178	45	success	3-10-14	warming	3	male	25.75	0.387			75	65.9091	17
1,13,16	present	1	69.5	8.275		0.334	179	45	success	3-10-15	present	1	male	26.03	0.404			65.625	52.2727	35
1-3	warming	3	63	5.636		0.445	180	47	success	3-10-17	present	2	female	28.78	0.567			91.6667	68.0556	33
1-3	warming	3	63	5.636		0.452	181	51	success	4-6-17	warming	4	female	26.88	0.4			50	37.5	11
1,20	warming	4					182		fail
1,20	warming	4					183		fail
1,20	warming	4					184		fail
1,10	present	2	67	6.728		0.383	185	47	success	3-10-18	warming	3	male	26.66	0.481			45.8333	35	14
1,10	present	2	67	6.728		0.402	186		success
2,14	present	1	68	7.455		0.382	188	48	success	4-6-10	present	2	female	25.22	0.405			81.8182	72.2222	47
2,14	present	1	68	7.455		0.391	189	47	success	3-10-19	present	1	female	26.83	0.426	0.031	0.074	59.375	41.6667	118
2,14	present	1	68	7.455		0.38	190		success
2,14	present	1	68	7.455		0.357	191	47	success	3-10-20	warming	4	male	25.06	0.373	0.016	0.039	62.5	55.2083	118
18	warming	4					192		fail
18	warming	4					193		fail
18	warming	4					194		fail
1,8	warming	4					195		fail
1,8	warming	4					196		fail
1,8	warming	4					197		fail
1	warming	3	67	7.039		0.347	198	47	success	4-6-13	present	1	male	27.76	0.433			62.5	56.25	30
1	warming	3	67	7.039		0.314	199	45	success	4-6-8	present	2	male	25.35	0.381			87.5	48.2143	32
1	warming	3	67	7.039		0.324	200	46	success	4-6-11	warming	4	female	26.43	0.382			91.6667	84.375	31
1	warming	3	67	7.039		0.315	201		fail
1-17	present	1	66	6.065		0.283	202	48	success	4-6-18	present	2	female	25.84	0.36	0.021	0.048	71.875	61.3636	115
1-17	present	1	66	6.065		0.258	203	48	success	4-6-19	warming	4	female	25.53	0.318	0.021	0.0361104	83.3333	73.6111	115
1-17	present	1	66	6.065		0.263	204	47	success	4-6-14	warming	3	male	26.1	0.352			79.1667	76.3889	9
1-17	present	1	66	6.065		0.306	205	48	success	4-6-20	present	1	male	25.33	0.354	0.023	0.047	78.125	70.8333	115
2	warming	4					206		fail
2	warming	4					207		fail
2	warming	4					208		fail
1,18	present	2	68	6.251		0.319	210	46	success	4-6-12	warming	4	male	25.49	0.375			71.875	67.5	11
1,18	present	2	68	6.251		0.331	211		fail
1,18	present	2	68	6.251		0.33	212	45	success	4-6-9	warming	3	female	26.01	0.336			41.6667	32.8125	14
1,18	present	2	68	6.251		0.313	213	45	success	4-6-7	present	1	male	25.92	0.363			75	60.2273	14
1,14	present	2	64	5.923		0.299	214		fail
1,14	present	2	64	5.923		0.304	215		fail
1,14	present	2	64	5.923		0.313	216		fail
1,14	present	2	64	5.923		0.307	217	48	success	4-7-9	warming	3	male	24.32	0.342			41.6667	36.6071	11
1,6	present	2	69	8.15		0.274	219	48	success	4-7-10	warming	4	male	24.44	0.374			65.625	55.2083	29
1,6	present	2	69	8.15		0.277	220	48	success	4-7-11	present	2	male	24.02	0.351			62.5	57.2917	29
3	present	1	66	7.03		0.349	221	46	success	4-6-15	present	1	female	27.68	0.42	0.024	0.049	70.5882	66.25	116
3	present	1	66	7.03		0.337	222	46	success	4-6-16	warming	3	male	26.07	0.424	0.014	0.06	87.5	79.1667	116
1,16	warming	4					223		fail
1,16	warming	4					224		fail
1,16	warming	4					225		fail
1,5,17	present	1	68	6.403		0.35	226	46	success	4-7-12	present	1	female	27.26	0.41	0.024	0.05	59.375	55.2083	115
1,5,17	present	1	68	6.403		0.34	227	47	success	4-7-13	warming	3	male	23.95	0.272			41.6667	31.5789	10
1,19	warming	3	67.5	5.86		0.279	228		fail
1,19	warming	3	67.5	5.86		0.301	229	46	success	4-7-14	warming	4	female	24.93	0.341			55	49.0385	10
1,19	warming	3	67.5	5.86		0.298	230		fail
12	present	2	71	8.319		0.314	231	46	success	4-7-15	present	2	male	27.66	0.416			95.8333	91.0714	28
12	present	2	71	8.319		0.336	232		fail
12	present	2	71	8.319		0.316	233		fail
12	present	2	71	8.319		0.318	234	47	success	4-7-16	warming	3	female	26.3	0.395			68.75	57.9545	27
9	warming	3					235		fail
9	warming	3					236		fail
9	warming	3					237		fail
9	warming	3					238		fail
19	present	1	72.5	8.926		0.368	239	47	success	4-7-17	present	1	male	25.81	0.46			50	47.5	8
19	present	1	72.5	8.926		0.359	240		fail
1,9	present	1	64	6.55	1.21	0.299	243	49	success	4-8-10	present	1	male	25.38	0.357	0.02	0.051	62.5	59.0909	106
1,9	present	1	64	6.55		0.295	244	47	success	4-7-18	warming	4	female	27.64	0.369	0.007	0.029	43.75	36.1111	108
1,9	present	1	64	6.55		0.286	245	48	success	4-7-19	present	2	female	26.46	0.368	0.015	0.043	75	65	107
10	warming	4	68	6.109		0.398	248		fail
10	warming	4	68	6.109		0.37	249	47	success	4-7-20	warming	3	female	26.1	0.386	0.008	0.035	43.75	25.9259	107
10	warming	4	68	6.109		0.37	250		fail
5	warming	3					252		fail
5	warming	3					253		fail
5	warming	3					254		fail
1,20	warming	4					255		fail
1,20	warming	4					256		fail
1,11	warming	3					258		fail
1,11	warming	3					259		fail
1,4	warming	4					260		fail
1,4	warming	4					261		fail
1,4	warming	4					262		fail
1,4	warming	4					263		fail
17	warming	3					264		fail
17	warming	3					265		fail
17	warming	3					266		fail
8	present	2	65.5	6.893		0.362	267	49	success	4-8-15	present	2	female	27.27	0.465	0.025	0.049	91.6667	81.25	103
8	present	2	65.5	6.893		0.349	269	48	success	4-8-11	warming	4	male	27.62	0.468	0.026	0.049	55	48.0769	104
7,17	present	1	65.5	5.96		0.355	270	47	success	4-8-12	present	2	male	26.8	0.454	0.018	0.044	65.625	59.0909	67
7,17	present	1	65.5	5.96		0.342	271	47	success	4-8-13	warming	3	female	25.68	0.413	0.018	0.049	55.8824	45	104
1,13,16	present	1					272		fail
1,13,16	present	1					274		fail
1,3	warming	3	65	6.01		0.32	275	47	success	4-8-14	present	1	male	28	0.408	0.024	0.048	71.875	61.3636	104
1,3	warming	3	65	6.01		0.32	276	48	success	4-8-16	warming	4	male	25.84	0.4	0.029	0.039	52.5	50	103
13	warming	3	66	7.548		0.32	277	48	success	4-8-17	warming	3	female	26.32	0.404	0.017	0.044	95.8333	92.8571	103
13	warming	3	66	7.548		0.323	278		fail
14	warming	4					279		fail
14	warming	4					280		fail
1,17	present	1	66.5	6.654		0.279	281	47	success	4-8-20	present	2	male	24.5	0.365	0.022	0.051	50	43.3333	102
1,17	present	1	66.5	6.654		0.282	282	46	success	4-8-18	present	1	female	24.34	0.344	0.074	0.08	50	46.4286	103
1,17	present	1	66.5	6.654		0.279	283	47	success	4-9-11	warming	3	male	25.61	0.377	0.015	0.043			102
1,17	present	1	66.5	6.654		0.285	284	46	success	4-8-19	warming	4	female	25.96	0.365	0.016	0.041	47.5	28.6458	103
2	warming	4					285		fail
2	warming	4					286		fail
2	warming	4					287		fail
15	present	1	65.5	6.934		0.383	288	47	success	4-9-12	present	1	female	27.02	0.443	0.021	0.046	65.625	56.25	102
15	present	1	65.5	6.934		0.411	289	47	success	4-9-13	warming	4	female	26.58	0.417	0.012	0.033	68.75	58.3333	102
15	present	1	65.5	6.934		0.415	290		fail
2,14	present	1	68	7.405		0.321	291	47	success	4-9-14	present	2	male	26.55	0.39	0.027	0.057	79.1667	73.6111	102
2,14	present	1	68	7.405		0.308	292	47	success	4-9-15	warming	3	male	26.7	0.392	0.024	0.053			102
2,14	present	1	68	7.405		0.311	293	47	success	4-9-16	present	1	male	22.42	0.318	0.03	0.055	50	42.1875	102
2,14	present	1	68	7.405		0.34	294	47	success	4-9-17	warming	4	male	25.98	0.396	0.02	0.027	43.75	34.965	102
1	warming	3	67.5	6.19		0.292	295		fail
1	warming	3	67.5	6.19		0.296	296		fail
1	warming	3	67.5	6.19		0.29	297	46	success	4-9-18	present	2	female	24.75	0.307			59.375	49.1071
11	present	1					298		fail
11	present	1					299		fail
11	present	1					300		fail
11	present	1					301		fail
1,18	present	2	68	6.248		0.269	302	47	success	4-9-19	warming	3	female	24.96	0.384	0.024	0.045	75	66.25	101
1,18	present	2	68	6.248		0.268	303		fail
1,18	present	2	68	6.248		0.27	304		fail
9	warming	3					308		fail
9	warming	3					309		fail
9	warming	3					310		fail
3	present	1	66.5	6.297		0.328	311	47	success	4-9-20	present	1	female	27.57	0.419	0.013	0.064	71.875	60.2273	100
3	present	1	66.5	6.297		0.314	312	47	success	4-10-11	warming	4	female	26.91	0.408	0.016	0.027	87.5	70	100
3	present	1	66.5	6.297		0.331	313	47	success	4-10-12	present	2	male	25.53	0.425	0.03	0.052	71.875	57.9545	100
1,16	warming	4					316		fail
1,16	warming	4					317		fail
1,16	warming	4					318		fail
1,14	present	2	64	6.736		0.215	319		fail
1,14	present	2	64	6.736		0.292	320	47	success	4-10-13	warming	3	female	24.56	0.37	0.005	0.028	62.5	60.2273	98
1,14	present	2	64	6.736		0.296	321	47	success	4-10-14	present	1	male	24.59	0.372	0.018	0.0444265	65.625	55.2083	98
1,19	warming	3					322		fail
18	warming	4					325		fail
18	warming	4					326		fail
18	warming	4					327		fail
18	warming	4					328		fail
1,20	warming	4					329		fail
1,20	warming	4					330		fail
1,20	warming	4					331		fail
6,19	warming	4					332		fail
6,19	warming	4					333		fail
5	warming	3					334		fail
5	warming	3					335		fail
5	warming	3					336		fail
5	warming	3					337		fail
1,15	warming	3					342		fail
12	present	2					343		fail
12	present	2					344		fail
7,17	present	1	67	6.038		0.335	349	47	success	4-10-15	warming	4	male	25.81	0.367	0.014	0.0476981	62.5	43.75	93
1,17	present	1	67	6.8		0.275	360	46	success	4-10-16	present	2	male	24	0.368			62.5	61.3636	23
1,17	present	1	67	6.8		0.286	361	47	success	4-10-17	warming	3	male	23.25	0.313			50	44.6429	1
1,17	present	1	67	6.8		0.292	362		fail
1,17	present	1	67	6.8		0.291	363		fail
1,13,16	present	1	70.5	8.128		0.292	364	47	success	4-10-18	present	1	male	24.95	0.351			35.7143	35.5263	22
1,13,16	present	1	70.5	8.128		0.295	365	47	success	4-10-19	warming	4	male	24.48	0.331			41.6667	20.8333	22
1,13,16	present	1	70.5	8.128		0.293	366	47	success	4-10-20	present	2	female	25.88	0.346			75	65	22
17	warming	3					381		fail
17	warming	3					382		fail
1,20	warming	4	69	6.533		0.377	394	47	success	5-6-8	warming	3	male	25.81	0.443			87.5	75	19
1,19	warming	3	67.5	6.167		0.318	399	48	success	5-6-11	present	2	male	24.9	0.356			52.5	50	17
1,19	warming	3	67.5	6.167		0.293	400		fail
1,19	warming	3	67.5	6.167		0.316	401	48	success	5-6-12	warming	3	male	23.64	0.319			41.6667	38.1944	17
1	warming	3	66	6.369		0.353	402	47	success	5-6-9	warming	4	male	24.96	0.4			50	37.5	34
1	warming	3	66	6.369		0.314	403	47	success	5-6-10	present	1	male	25.09	0.393	0.035	0.063675	79.1667	26	88
1,4	warming	4					412		fail
13	warming	3	68	6.895		0.337	429	48	success	5-6-15	warming	4	male	25.05	0.398					0
1-9	present	1	64	6.636		0.343	433	46	success	5-6-13	present	1	female	26.74	0.441	0.021	0.041	71.875	66.6667	85
1,5,17	present	1	69	7.667		0.354	452	46	success	5-6-17	present	2	female	27.35	0.48			71.875	50	0
1,9	present	1	65	7.809		0.323	502	48	success	5-7-16	warming	3	male	24.43	0.378	0.029	0.044	62.5	55.2083	72
1,9	present	1	65	7.809		0.333	503		fail
1,9	present	1	65	7.809		0.314	504	46	success	5-6-19	present	1	female	26.25	0.382	0.017	0.0446994	59.375	40.8333	74
1,13,16	present	1	71	8.793		0.336	525	46	success	5-7-9			male	22.96	0.328					0
1,13,16	present	1	71	8.793		0.365	526	46	success	5-7-10			male	24.49	0.343					0
1,13,16	present	1	71	8.793		0.362	527	45	success	5-6-20	warming	4	male	25.1	0.374			59.375	50.9615	1
2,14	present	1	69	7.598		0.308	532	46	success	5-7-17	present	1	female	25.07	0.316	0.019	0.0432763	62.5	45.5357	72
2,14	present	1	69	7.598		0.302	533	45	success	5-7-11	present	2	female	26.4	0.345			62.5	55.2083	57
2,14	present	1	69	7.598		0.32	534	46	success	5-7-18	warming	4	female	24.8	0.345	0.033	0.0240431	47.5	44.1667	72
2,14	present	1	69	7.598		0.312	535	45	success	5-7-12	warming	3	male	25.92	0.372	0.01774	0.049	62.5	54.1667	73
15	present	1	67.5	7.601		0.391	536	46	success	5-7-19	present	2	female	28.36	0.456	0.012	0.041	65.625	57.2917	72
15	present	1	67.5	7.601		0.376	537	46	success	5-7-20	warming	3	male	24.64	0.329	0.03	0.034	59.375	49.1071	72
1,18	present	2	68	7.259		0.385	538		fail
1,18	present	2	68	7.259		0.354	539	45	success	5-7-13	present	1	female	26.06	0.376	0.01	0.033	45.8333	41.3462	73
1,18	present	2	68	7.259		0.348	540		fail
1,17	present	1	67	7.204		0.278	544	45	success	5-7-14	warming	4	female	25.73	0.32	0.043	0.022	59.375	50	73
1,17	present	1	67	7.204		0.31	545	46	success	5-8-10	present	1	male	25.74	0.355	0.025	0.05	55	37.5	72
1,17	present	1	67	7.204		0.287	546	47	success	5-8-12	present	2	female	24.42	0.341	0.036	0.03	68.75	63.6364	71
1,15,17	present	1	69.5	6.975		0.338	547	46	success	5-8-11	warming	4	male	24.32	0.346			15.625	13.6628	0
1,15,17	present	1	69.5	6.975		0.341	548		fail
1,15,17	present	1	69.5	6.975		0.334	549	45	success	5-7-15	present	2	male	25.09	0.39			31.25	27.1739	0
1,15,17	present	1	69.5	6.975		0.311	550		fail
